# Supplementary material for: The Impact of a Challenge-Based Learning Experience in Physical Education on Students’ Motivation and Engagement
Source: Eur J Investig Health Psychol Educ. 2023 Mar 26;13(4):684–700. doi: 10.3390/ejihpe13040052 (PMC10137837; doi:10.3390/ejihpe13040052)
Supplement: Supplementary file 1 [file ejihpe-13-00052-s001.zip]

Archive with 1 entries (1 files):
- ejihpe-2180441-supplementary.pdf
